# Supplementary material for: Evaluation of Whole-Genome Sequence Method to Diagnose Resistance of 13 Anti-tuberculosis Drugs and Characterize Resistance Genes in Clinical Multi-Drug Resistance Mycobacterium tuberculosis Isolates From China
Source: Front Microbiol. 2019 Jul 31;10:1741. doi: 10.3389/fmicb.2019.01741 (PMC6685394; doi:10.3389/fmicb.2019.01741)
Supplement: Supplementary file 2 [file Table_2.XLSX]

## Sheet: Sheet1
						Phenotype													Prediction
Sample Name	Source	Country	Lineage	SRA accession	Bioproject	INH	RIF	EMB	PZA	LFX	MFX	KM	AM	CM	SM	PAS	PTO	CLO	INH	RIF	EMB	PZA	LFX	MFX	KM	AM	CM	SM	PAS	PTO	CLO
1788	Wenzhou	China	2.2	SAMN10961303	PRJNA522942	R	R	S	S	R	S	S	S	S	R	S	S	N	R	R	S	S	R	R	S	S	S	R	S	S	S
14-1096	Wenzhou	China	4.5	SAMN10961304	PRJNA522942	R	R	S	S	S	S	S	S	S	S	S	S	N	R	R	S	S	S	S	S	S	S	S	S	S	S
14-1332	Wenzhou	China	2.2	SAMN10961305	PRJNA522942	R	R	R	R	R	R	R	R	R	R	S	R	S	R	R	R	R	R	R	R	R	R	R	S	R	S
14-1462	Wenzhou	China	2.2	SAMN10961306	PRJNA522942	R	R	S	R	R	R	S	S	S	R	S	S	S	R	R	R	S	R	R	S	S	S	R	S	S	S
14-1504	Wenzhou	China	2.2	SAMN10961307	PRJNA522942	R	R	S	R	S	S	S	S	S	R	S	S	S	R	R	S	R	S	S	S	S	S	R	S	S	S
14-1506	Wenzhou	China	4.5	SAMN10961308	PRJNA522942	R	R	S	S	S	S	S	S	S	S	S	S	N	R	R	S	S	S	S	S	S	S	S	S	R	S
14-1521	Wenzhou	China	2.2	SAMN10961309	PRJNA522942	R	R	R	R	R	S	S	S	S	R	R	R	S	R	R	R	R	R	R	S	S	S	R	R	R	S
14-1886	Wenzhou	China	4.4	SAMN10961310	PRJNA522942	S	S	S	S	S	S	S	S	S	S	S	S	S	S	S	S	S	S	S	S	S	S	S	S	S	S
14-1910	Wenzhou	China	2.2	SAMN10961311	PRJNA522942	R	R	S	S	S	S	S	S	S	R	S	S	S	R	R	R	S	S	S	S	S	S	R	S	S	S
14-252	Wenzhou	China	4.4	SAMN10961312	PRJNA522942	R	R	S	R	R	S	S	S	S	S	S	S	N	R	R	R	R	R	S	S	S	S	S	S	S	S
14-259	Wenzhou	China	2.2	SAMN10961313	PRJNA522942	R	R	S	S	R	S	S	S	S	R	S	S	S	R	R	S	S	R	R	S	S	S	R	S	S	S
14-275	Wenzhou	China	2.2	SAMN10961314	PRJNA522942	R	R	R	R	R	R	S	S	S	R	S	S	S	R	R	S	R	R	R	S	S	S	R	S	S	S
14-304	Wenzhou	China	4.4	SAMN10961315	PRJNA522942	R	R	R	R	R	R	S	S	S	S	S	S	S	R	R	R	R	R	R	S	S	S	S	S	R	S
14-311	Wenzhou	China	2.2	SAMN10961316	PRJNA522942	S	S	S	S	S	S	S	S	S	S	S	S	S	S	S	S	S	S	S	S	S	S	S	S	S	S
14-32	Wenzhou	China	2.2	SAMN10961317	PRJNA522942	R	R	S	S	R	R	S	S	S	R	S	S	S	R	R	R	S	R	R	S	S	S	R	S	S	S
14-321	Wenzhou	China	2.2	SAMN10961318	PRJNA522942	R	R	S	R	R	S	S	S	S	R	S	S	N	R	R	S	R	R	R	S	S	S	R	S	S	S
14-338	Wenzhou	China	2.2	SAMN10961319	PRJNA522942	R	R	S	R	R	S	S	S	S	R	S	R	R	R	R	R	R	R	R	S	S	S	R	S	R	R
14-38	Wenzhou	China	2.2	SAMN10961320	PRJNA522942	R	R	R	R	R	R	S	S	S	S	S	S	N	R	R	R	R	S	S	R	S	S	S	S	S	S
14-400	Wenzhou	China	4.5	SAMN10961321	PRJNA522942	R	R	S	S	R	S	S	S	S	R	S	S	N	R	R	S	R	S	S	S	S	S	R	S	R	S
14-429	Wenzhou	China	4.4	SAMN10961322	PRJNA522942	R	R	R	R	S	S	S	S	S	R	S	R	S	R	R	R	R	S	S	S	S	S	S	S	R	S
14-453	Wenzhou	China	2.2	SAMN10961323	PRJNA522942	R	R	R	R	R	R	S	S	S	S	S	S	S	R	R	R	R	R	R	S	S	S	S	S	S	S
14-456	Wenzhou	China	2.2	SAMN10961324	PRJNA522942	R	R	R	R	R	R	R	R	R	R	R	R	S	R	R	R	R	R	R	R	R	R	R	R	S	S
14-50	Wenzhou	China	4.2	SAMN10961325	PRJNA522942	R	R	S	S	S	S	S	S	S	R	S	S	S	R	R	R	S	S	S	S	S	S	R	S	S	S
14-544	Wenzhou	China	2.2	SAMN10961326	PRJNA522942	R	R	R	R	R	R	S	S	S	S	S	R	N	R	R	R	R	R	R	S	S	S	S	S	R	S
14-547	Wenzhou	China	2.2	SAMN10961327	PRJNA522942	R	R	R	R	S	S	S	S	S	R	S	S	S	R	R	R	R	S	S	S	S	S	R	S	S	S
14-686	Wenzhou	China	2.2	SAMN10961328	PRJNA522942	R	R	R	R	S	S	S	S	S	R	S	S	N	R	R	R	R	R	R	S	S	S	R	S	S	S
14-725	Wenzhou	China	2.2	SAMN10961329	PRJNA522942	R	R	R	R	R	R	S	S	S	R	S	S	N	R	R	R	R	R	R	S	S	S	R	S	S	R
14-80	Wenzhou	China	4.4	SAMN10961330	PRJNA522942	R	R	R	R	R	R	S	S	S	S	S	R	S	R	R	R	R	R	R	S	S	S	S	S	R	S
14-84	Wenzhou	China	2.2	SAMN10961331	PRJNA522942	R	R	R	S	R	S	S	S	S	R	S	S	N	R	R	R	R	R	R	S	S	S	R	S	R	R
14-87	Wenzhou	China	2.1	SAMN10961332	PRJNA522942	R	R	S	R	S	S	S	S	S	R	S	S	S	R	R	R	R	S	S	S	S	S	R	S	S	S
14-969	Wenzhou	China	2.2	SAMN10961333	PRJNA522942	R	R	S	S	S	S	S	S	S	S	S	S	S	R	R	R	S	R	R	S	S	S	S	S	R	S
15-1002	Wenzhou	China	2.2	SAMN10961334	PRJNA522942	R	R	S	S	S	S	S	S	S	R	S	S	N	R	R	S	S	S	S	S	S	S	R	S	S	S
15-123	Wenzhou	China	2.2	SAMN10961335	PRJNA522942	R	R	R	R	R	R	S	S	S	S	S	S	N	R	R	R	R	R	R	S	S	S	S	S	S	S
15-129	Wenzhou	China	2.2	SAMN10961336	PRJNA522942	R	R	S	R	R	S	S	S	S	R	S	S	N	R	R	R	R	R	R	S	S	S	R	S	R	S
15-1455	Wenzhou	China	2.2	SAMN10961337	PRJNA522942	R	R	R	R	R	R	R	R	R	R	S	S	S	R	R	R	R	R	R	R	R	R	R	S	S	S
15-1896	Wenzhou	China	2.2	SAMN10961338	PRJNA522942	R	R	R	R	R	R	R	R	R	R	S	S	S	R	R	S	R	R	R	R	R	R	R	S	R	S
15-1948	Wenzhou	China	2.2	SAMN10961339	PRJNA522942	R	R	S	R	R	R	S	S	S	R	S	S	S	R	R	S	R	R	R	S	S	S	R	S	S	S
15-2011	Wenzhou	China	2.2	SAMN10961340	PRJNA522942	S	S	S	S	S	S	S	S	S	S	S	S	S	S	S	S	S	S	S	S	S	S	S	S	S	S
15-2131	Wenzhou	China	2.2	SAMN10961341	PRJNA522942	R	R	R	R	R	S	S	S	S	R	S	S	N	R	R	R	R	S	S	S	S	S	R	S	S	S
15-2170	Wenzhou	China	2.2	SAMN10961342	PRJNA522942	R	R	R	S	S	S	S	S	S	S	S	S	S	R	R	R	S	S	S	S	S	S	S	S	S	S
15-2221	Wenzhou	China	2.2	SAMN10961343	PRJNA522942	R	R	S	S	S	S	S	S	S	S	S	S	S	R	R	S	R	S	S	S	S	S	S	S	S	S
15-2325	Wenzhou	China	2.2	SAMN10961344	PRJNA522942	R	R	R	R	S	S	R	R	R	R	S	S	N	R	R	R	R	S	S	R	R	R	R	S	S	S
15-260	Wenzhou	China	2.2	SAMN10961345	PRJNA522942	R	R	S	R	R	S	R	R	R	S	S	S	R	R	R	R	R	R	R	S	S	S	S	S	S	S
15-333	Wenzhou	China	4.4	SAMN10961346	PRJNA522942	R	R	R	S	R	S	S	S	S	R	S	S	S	R	R	R	R	R	R	S	S	S	R	S	S	S
15-408	Wenzhou	China	2.2	SAMN10961347	PRJNA522942	R	R	S	S	R	R	S	S	S	S	S	S	S	R	R	S	S	R	R	S	S	S	S	S	S	S
15-691	Wenzhou	China	2.2	SAMN10961348	PRJNA522942	R	R	R	S	R	R	S	S	S	R	S	R	S	R	R	R	S	R	R	S	S	S	R	R	R	S
16-008	Wenzhou	China	4.4	SAMN10961349	PRJNA522942	R	R	S	S	S	S	S	S	S	S	S	S	N	R	R	R	R	S	S	S	S	S	S	S	S	S
16-023	Wenzhou	China	2.2	SAMN10961350	PRJNA522942	R	R	R	S	S	S	S	S	S	R	S	S	N	R	R	R	S	S	S	S	S	S	R	S	S	S
16-1128	Wenzhou	China	2.2	SAMN10961351	PRJNA522942	R	R	R	R	R	R	R	R	R	R	S	S	S	R	R	R	R	R	R	R	R	R	R	S	S	S
16-1267	Wenzhou	China	2.2	SAMN10961352	PRJNA522942	R	R	R	R	R	S	S	S	S	R	R	S	S	R	R	R	R	R	R	S	S	S	R	R	S	S
16-1275	Wenzhou	China	2.2	SAMN10961353	PRJNA522942	R	R	R	R	R	R	R	R	R	R	S	R	R	R	R	R	R	R	R	R	R	R	R	S	S	S
16-1299	Wenzhou	China	2.2	SAMN10961354	PRJNA522942	R	R	R	S	S	S	S	S	S	R	S	S	N	R	R	R	S	S	S	S	S	S	S	S	S	S
16-1332	Wenzhou	China	2.2	SAMN10961355	PRJNA522942	R	R	R	R	R	S	S	S	S	R	R	R	S	R	R	R	R	R	R	S	S	S	R	R	S	S
16-1370	Wenzhou	China	2.2	SAMN10961356	PRJNA522942	R	R	R	R	R	S	S	S	S	R	R	S	N	R	R	R	R	R	R	S	S	S	R	R	S	S
16-1400	Wenzhou	China	2.2	SAMN10961357	PRJNA522942	R	R	S	R	R	S	S	S	S	S	S	S	N	R	R	S	S	R	R	S	S	S	S	S	R	S
16-1451	Wenzhou	China	2.2	SAMN10961358	PRJNA522942	R	R	R	R	R	R	S	S	S	R	S	S	N	R	R	R	R	R	R	S	S	S	R	S	S	S
16-1474	Wenzhou	China	2.2	SAMN10961359	PRJNA522942	R	R	S	R	R	R	S	S	S	R	S	S	S	R	R	R	R	R	R	S	S	S	R	S	S	S
16-1711	Wenzhou	China	4.4	SAMN10961360	PRJNA522942	R	R	R	R	S	S	S	S	S	R	S	S	S	R	R	R	R	S	S	S	S	S	R	S	R	S
16-1989	Wenzhou	China	2.2	SAMN10961361	PRJNA522942	R	R	R	R	R	R	S	S	S	R	S	S	S	R	R	R	R	R	R	S	S	S	R	S	S	S
16-1990	Wenzhou	China	2.2	SAMN10961362	PRJNA522942	R	R	R	R	R	R	S	S	S	R	S	S	S	R	R	R	S	R	R	S	S	S	R	S	R	S
16-2004	Wenzhou	China	2.2	SAMN10961363	PRJNA522942	R	R	R	R	R	S	S	S	S	R	S	S	R	R	R	R	R	R	R	S	S	S	R	S	S	R
16-2036	Wenzhou	China	2.2	SAMN10961364	PRJNA522942	R	R	R	R	R	S	S	S	S	R	S	R	S	R	R	R	R	R	R	S	S	S	R	S	R	R
16-2174	Wenzhou	China	2.2	SAMN10961365	PRJNA522942	R	R	R	R	R	R	S	S	S	R	S	S	S	R	R	R	R	R	R	S	S	S	R	S	S	R
16-2185	Wenzhou	China	2.2	SAMN10961366	PRJNA522942	S	S	S	S	S	S	S	S	S	S	S	S	S	S	S	S	S	S	S	S	S	S	S	S	S	S
16-2222	Wenzhou	China	2.2	SAMN10961367	PRJNA522942	R	R	R	S	R	R	S	S	S	R	S	S	S	R	R	R	S	R	S	S	S	S	R	S	S	S
16-2284	Wenzhou	China	2.2	SAMN10961368	PRJNA522942	R	R	R	R	R	S	S	S	S	R	S	S	S	R	R	R	R	R	R	S	S	S	R	S	S	S
16-2291	Wenzhou	China	2.2	SAMN10961369	PRJNA522942	R	S	S	S	S	S	S	S	S	S	S	R	S	R	S	S	S	S	S	S	S	S	S	S	R	S
16-2345	Wenzhou	China	2.2	SAMN10961370	PRJNA522942	R	R	R	R	R	R	S	S	S	R	R	S	S	R	R	R	R	R	R	S	S	S	R	R	R	S
16-2352	Wenzhou	China	2.2	SAMN10961371	PRJNA522942	R	R	S	R	R	S	S	S	S	S	S	S	S	R	R	R	R	R	R	S	S	S	S	S	S	S
16-2502	Wenzhou	China	2.2	SAMN10961372	PRJNA522942	R	R	R	R	R	R	S	S	S	R	S	S	S	R	R	R	R	R	R	S	S	S	R	S	S	S
16-2521	Wenzhou	China	2.2	SAMN10961373	PRJNA522942	R	R	R	R	S	S	S	S	S	R	S	S	S	R	R	R	S	S	S	S	S	S	R	S	S	S
16-2748	Wenzhou	China	2.2	SAMN10961374	PRJNA522942	R	R	R	S	S	S	S	S	S	S	S	S	S	R	R	S	S	S	S	S	S	S	S	S	S	S
16-308	Wenzhou	China	2.2	SAMN10961375	PRJNA522942	R	R	R	R	R	S	R	R	S	R	S	S	N	R	R	R	R	S	S	R	R	R	R	S	S	S
16-349	Wenzhou	China	4.5	SAMN10961376	PRJNA522942	R	R	R	R	R	S	S	S	S	S	S	S	N	R	R	R	R	R	R	S	S	S	R	S	S	S
16-3957	Wenzhou	China	2.2	SAMN10961377	PRJNA522942	R	R	R	R	R	R	S	S	S	R	S	S	S	R	R	R	S	R	R	S	S	S	R	S	R	S
16-4063	Wenzhou	China	2.2	SAMN10961378	PRJNA522942	R	R	R	R	R	S	S	S	S	S	S	R	S	R	R	R	S	R	R	S	S	S	S	S	R	S
16-4234	Wenzhou	China	2.2	SAMN10961379	PRJNA522942	R	R	S	R	R	R	S	S	S	R	S	R	S	R	R	S	R	R	R	S	S	S	R	S	R	S
16-440	Wenzhou	China	2.2	SAMN10961380	PRJNA522942	R	R	S	R	R	S	S	S	S	S	S	S	N	R	R	S	S	R	R	S	S	S	S	S	S	S
16-442	Wenzhou	China	2.2	SAMN10961381	PRJNA522942	R	R	S	S	S	S	S	S	S	S	S	S	N	R	R	R	S	S	S	S	S	S	R	S	S	S
16-484	Wenzhou	China	2.2	SAMN10961382	PRJNA522942	R	R	R	R	R	S	S	S	S	S	S	R	S	R	R	R	R	R	R	S	S	S	S	S	R	S
16-5553	Wenzhou	China	2.2	SAMN10961383	PRJNA522942	R	R	S	S	S	S	S	S	S	S	S	S	S	R	R	S	S	S	S	S	S	S	S	S	S	S
16-560	Wenzhou	China	2.2	SAMN10961384	PRJNA522942	R	R	S	R	R	R	S	S	S	R	S	R	S	R	R	S	R	S	S	S	S	S	R	S	R	S
16-5703	Wenzhou	China	2.2	SAMN10961385	PRJNA522942	S	S	S	S	S	S	S	S	S	S	S	S	S	S	S	S	S	S	S	S	S	S	S	S	S	S
16-703	Wenzhou	China	2.2	SAMN10961386	PRJNA522942	R	R	R	R	R	R	R	R	S	R	S	S	R	R	R	R	S	R	R	R	R	R	R	S	S	R
16-763	Wenzhou	China	2.2	SAMN10961387	PRJNA522942	R	R	S	S	S	S	S	S	S	S	S	S	S	R	R	S	S	S	S	S	S	S	S	S	S	S
16-765	Wenzhou	China	2.2	SAMN10961388	PRJNA522942	R	R	R	R	R	R	S	S	S	R	R	R	S	R	R	R	R	R	R	S	S	S	R	S	R	S
16-815	Wenzhou	China	4.5	SAMN10961389	PRJNA522942	R	R	R	R	R	R	S	S	S	R	S	R	N	R	R	R	R	S	S	S	S	S	S	S	R	R
16-905	Wenzhou	China	4.5	SAMN10961390	PRJNA522942	R	R	R	R	R	R	S	S	S	R	S	R	S	R	R	R	R	R	R	S	S	S	S	S	R	R
16-911	Wenzhou	China	2.2	SAMN10961391	PRJNA522942	R	R	R	R	R	S	S	S	S	R	S	R	S	R	R	R	R	R	R	S	S	S	R	S	R	S
16-917	Wenzhou	China	2.2	SAMN10961392	PRJNA522942	R	R	R	R	R	R	R	R	R	R	S	R	S	R	R	R	R	R	R	R	R	R	R	S	R	S
16-994	Wenzhou	China	2.2	SAMN10961393	PRJNA522942	S	S	S	S	S	S	S	S	S	S	S	S	S	S	S	S	S	S	S	S	S	S	S	S	S	S
17-5494	Wenzhou	China	4.4	SAMN10961394	PRJNA522942	R	R	R	S	R	R	S	S	S	R	S	S	S	R	R	R	R	R	R	S	S	S	R	S	S	S
17-6134	Wenzhou	China	2.2	SAMN10961395	PRJNA522942	R	R	S	S	R	S	S	S	S	S	S	R	S	R	R	S	S	R	R	S	S	S	S	S	S	S
17-6382	Wenzhou	China	2.2	SAMN10961396	PRJNA522942	S	S	S	R	S	S	S	S	S	R	S	S	S	S	S	S	S	S	S	S	S	S	R	S	S	S
17-6470	Wenzhou	China	2.2	SAMN10961397	PRJNA522942	S	S	S	S	S	S	S	S	S	S	S	S	S	S	S	S	S	S	S	S	S	S	S	S	S	S
61-003（HU)	Wenzhou	China	4.4	SAMN10961398	PRJNA522942	R	R	R	R	S	S	S	S	S	R	S	S	N	R	R	R	R	S	S	S	S	S	S	S	S	S
B153	Wenzhou	China	2.2	SAMN10961399	PRJNA522942	R	R	S	S	S	S	S	S	S	R	S	S	S	R	R	S	S	S	S	S	S	S	R	S	S	S
B269	Wenzhou	China	4.5	SAMN10961400	PRJNA522942	S	S	S	S	S	S	S	S	S	S	S	S	S	S	S	S	S	S	S	S	S	S	S	S	S	S
B273	Wenzhou	China	4.4	SAMN10961401	PRJNA522942	R	R	S	S	S	S	S	S	S	S	S	S	S	R	S	S	S	S	S	S	S	S	S	S	S	S
B404	Wenzhou	China	2.2	SAMN10961402	PRJNA522942	R	R	S	S	R	R	S	S	S	R	S	R	R	R	R	R	R	R	R	S	S	S	R	S	R	R
C245	Wenzhou	China	2.2	SAMN10961403	PRJNA522942	R	R	S	S	S	S	S	S	S	R	S	S	N	R	R	R	S	S	S	S	S	S	R	S	S	S
C252	Wenzhou	China	4.4	SAMN10961404	PRJNA522942	R	R	S	S	R	R	S	S	S	S	S	S	S	S	R	S	S	R	R	S	S	S	S	S	S	S
C306	Wenzhou	China	4.4	SAMN10961405	PRJNA522942	R	R	R	R	S	S	S	S	S	R	S	S	S	R	R	R	R	S	S	S	S	S	S	S	R	S
C526	Wenzhou	China	2.2	SAMN10961406	PRJNA522942	R	R	S	R	S	S	S	S	S	R	S	S	S	R	R	S	R	S	S	S	S	S	R	S	S	S
C854	Wenzhou	China	2.2	SAMN10961407	PRJNA522942	R	R	R	S	S	S	S	S	S	S	S	S	S	R	R	R	S	S	S	S	S	S	S	S	S	S
D137	Wenzhou	China	2.2	SAMN10961408	PRJNA522942	R	R	R	S	S	S	S	S	S	S	S	S	N	R	R	R	S	S	S	S	S	S	S	S	S	S
D156	Wenzhou	China	4.4	SAMN10961409	PRJNA522942	R	R	S	S	S	S	S	S	S	R	S	S	S	R	R	S	S	S	S	S	S	S	R	S	S	S
D247	Wenzhou	China	2.2	SAMN10961410	PRJNA522942	R	R	S	S	S	S	S	S	S	S	S	S	S	R	R	S	S	S	S	S	S	S	S	S	S	S
D59	Wenzhou	China	2.2	SAMN10961411	PRJNA522942	R	R	S	S	S	S	S	S	S	S	S	S	S	R	R	S	S	S	S	S	S	S	S	S	S	S
D855	Wenzhou	China	2.2	SAMN10961412	PRJNA522942	R	R	S	R	S	S	S	S	S	R	S	S	S	R	R	R	R	S	S	S	S	S	R	S	S	S
